# Supplementary material for: Merging microarray studies to identify a common gene expression signature to several structural heart diseases
Source: BioData Min. 2020 Jul 8;13:8. doi: 10.1186/s13040-020-00217-8 (PMC7346458; doi:10.1186/s13040-020-00217-8)
Supplement: Supplementary file 1 — Additional file 1 gO results. Gene Ontology significant results of the up-regulated and down-regulated genes from the gene set with a fold change cutoff of 1.6. Only results for p-value <0.05 are displayed. [file 13040_2020_217_MOESM1_ESM.xlsx]

## Sheet: GO analysis
UPREGULATED	Homo sapiens - REFLIST (20996)	Input (37)	expected	fold enrichment	P-value	FDR
GO biological process complete
dendrite regeneration (GO:0031104)	2	2	.00	> 100	1.93E-05	2.57E-02
keratan sulfate catabolic process (GO:0042340)	12	4	.02	> 100	1.67E-08	2.66E-04
keratan sulfate biosynthetic process (GO:0018146)	29	4	.05	75.68	3.67E-07	2.93E-03
response to transforming growth factor beta (GO:0071559)	157	5	.29	17.47	1.08E-05	1.72E-02
extracellular matrix organization (GO:0030198)	341	6	.62	9.65	3.55E-05	4.04E-02
skeletal system development (GO:0001501)	502	7	.91	7.65	3.21E-05	3.94E-02
GO molecular function complete
extracellular matrix structural constituent conferring compression resistance (GO:0030021)	21	5	.04	> 100	9.69E-10	2.29E-06
Wnt-protein binding (GO:0017147)	33	3	.06	49.88	3.80E-05	2.57E-02
collagen binding (GO:0005518)	70	4	.13	31.35	9.78E-06	9.24E-03
heparin binding (GO:0008201)	171	5	.31	16.04	1.61E-05	1.27E-02
DOWNREGULATED	Homo sapiens - REFLIST (20996)	Input (25)	expected	fold enrichment	P-value	FDR
GO biological process complete
regulation of macrophage activation (GO:0043030)	54	3	.07	44.55	4.80E-05	1.87E-02
positive regulation of inflammatory response (GO:0050729)	141	7	.18	39.81	4.58E-10	3.66E-06
acute inflammatory response (GO:0002526)	72	3	.09	33.42	1.09E-04	3.79E-02
platelet degranulation (GO:0002576)	128	4	.16	25.06	2.05E-05	9.08E-03
neutrophil degranulation (GO:0043312)	482	9	.60	14.97	4.48E-09	1.43E-05
regulation of cytokine production (GO:0001817)	734	7	.92	7.65	2.51E-05	1.03E-02
defense response to other organism (GO:0098542)	970	9	1.21	7.44	1.60E-06	8.83E-04
GO molecular function complete
No statistically significant results.
