# Supplementary material for: Merging microarray studies to identify a common gene expression signature to several structural heart diseases
Source: BioData Min. 2020 Jul 8;13:8. doi: 10.1186/s13040-020-00217-8 (PMC7346458; doi:10.1186/s13040-020-00217-8)
Supplement: Supplementary file 3 — Additional file 3 Table with the association status of the 24 genes which were found, using disGeNet, associated with heart related disease. [file 13040_2020_217_MOESM3_ESM.xlsx]

## Sheet: Associations
Gene	Gene_id	Disease	Disease_id	Score_gda	Association_Type	Original_DB	Sentence	PMID	PMID_Year
ALOX5AP	241	Cardiovascular Diseases	C0007222	0.04	Biomarker	BEFREE	Interestingly, we detected an association of SNPs in ALOX5 (P &lt; 0.05), the target of ALOX5AP, with CVD.	19130089	2009
ALOX5AP	241	Cardiovascular Diseases	C0007222	0.04	Biomarker	BEFREE	This replication of haplotype association with stroke in a population outside Iceland further supports a role for ALOX5AP in cardiovascular diseases.	15640973	2005
ANPEP	290	Cardiomyopathies	C0878544	0.01	Biomarker	BEFREE	Of note, cardiomyopathy has been reported in LAP1-null mice and in patients with the TOR1AIP1 nonsense mutation.	25425325	2016
CD14	929	Cardiovascular Diseases	C0007222	0.06	Biomarker	BEFREE	CD14 may be a factor in the pathophysiology of COPD, as it is in asthma and smoking-related cardiovascular diseases.	19361972	2010
CD14	929	Cardiovascular Diseases	C0007222	0.06	Biomarker	BEFREE	Monocyte surface markers CD14 and CD16 have been established as biomarkers for increased cardiovascular disease risk in a large number of studies.	23739627	2014
CD14	929	Cardiovascular Diseases	C0007222	0.06	AlteredExpression	BEFREE	Psoriasis patients exhibit an increased risk of death by cardiovascular disease (CVD) and have elevated levels of circulating intermediate ( CD14(++)CD16(+)) monocytes.	26223654	2015
CD14	929	Cardiovascular Diseases	C0007222	0.06	AlteredExpression	BEFREE	However, in multivariable models adjusted for cardiovascular disease risk factors, lower absolute levels of soluble CD14 and interleukin 6 and greater declines in the CD14 level and kynurenine-tryptophan ratio after 6 months of ART predicted a lower CCIMT years later.	26347573	2016
CD14	929	Coronary heart disease	C0010068	0.1	Biomarker	BEFREE	Impact of CD14 Polymorphisms on Anti-Apolipoprotein A-1 IgG-Related Coronary Artery Disease Prediction in the General Population.	29074586	2017
CD14	929	Coronary heart disease	C0010068	0.1	AlteredExpression	BEFREE	Moreover, we observed that the level of miR-155 expression was up-regulated in CD14(+) monocytes from patients with coronary heart disease.	24675724	2015
CD14	929	Congestive heart failure	C0018802	0.01	Biomarker	BEFREE	The anti-CD14 antibody IC14 suppresses ex vivo endotoxin stimulated tumor necrosis factor-alpha in patients with chronic heart failure.	16337191	2006
CD14	929	Chronic heart failure	C0264716	0.01	Biomarker	BEFREE	The anti-CD14 antibody IC14 suppresses ex vivo endotoxin stimulated tumor necrosis factor-alpha in patients with chronic heart failure.	16337191	2006
CD163	9332	Cardiomyopathies	C0878544	0.01	Biomarker	BEFREE	We examined levels of macrophage-related markers (CD68, CD163, CD45) in endomyocardial biopsies from patients with various myocardial diseases by quantitative reverse transcription-polymerase chain reaction and immunohistochemistry.	26205770	2016
FRZB	2487	Heart failure	C0018801	0.01	Biomarker	BEFREE	The cardiokine secreted Frizzled-related protein 3, a modulator of Wnt signalling, in clinical and experimental heart failure.	24330105	2014
FRZB	2487	Congestive heart failure	C0018802	0.01	Biomarker	BEFREE	The cardiokine secreted Frizzled-related protein 3, a modulator of Wnt signalling, in clinical and experimental heart failure.	24330105	2014
GATM	2628	Heart failure	C0018801	0.31	Biomarker	CTD_human	AGAT enzyme activity was detectable in both human and rat myocardia and was elevated in heart failure.	16820567	2006
GATM	2628	Heart failure	C0018801	0.31	Biomarker	CTD_human	Myocardial expression of the arginine:glycine amidinotransferase gene is elevated in heart failure and normalized after recovery: potential implications for local creatine synthesis.	16820567	2006
GATM	2628	Heart failure	C0018801	0.31	AlteredExpression	BEFREE	Myocardial expression of the arginine: glycine amidinotransferase gene is elevated in heart failure and normalized after recovery: potential implications for local creatine synthesis.	16820567	2006
GATM	2628	Congestive heart failure	C0018802	0.31	Biomarker	CTD_human	AGAT enzyme activity was detectable in both human and rat myocardia and was elevated in heart failure.	16820567	2006
GATM	2628	Congestive heart failure	C0018802	0.31	Biomarker	CTD_human	Myocardial expression of the arginine: glycine amidinotransferase gene is elevated in heart failure and normalized after recovery: potential implications for local creatine synthesis.	16820567	2006
GATM	2628	Congestive heart failure	C0018802	0.31	AlteredExpression	BEFREE	Myocardial expression of the arginine: glycine amidinotransferase gene is elevated in heart failure and normalized after recovery: potential implications for local creatine synthesis.	16820567	2006
GATM	2628	Left-Sided Heart Failure	C0023212	0.3	Biomarker	CTD_human	Myocardial expression of the arginine:glycine amidinotransferase gene is elevated in heart failure and normalized after recovery: potential implications for local creatine synthesis.	16820567	2006
GATM	2628	Heart Failure, Right-Sided	C0235527	0.3	Biomarker	CTD_human	Myocardial expression of the arginine:glycine amidinotransferase gene is elevated in heart failure and normalized after recovery: potential implications for local creatine synthesis.	16820567	2006
IL1RL1	9173	Cardiovascular Diseases	C0007222	0.02	Biomarker	BEFREE	The present review summarizes currently available data showing the role for IL-33 and its receptor ST2L within cardiovascular disease, and the potential use of sST2 as a predictive cardiovascular biomarker.	21356240	2011
IL1RL1	9173	Cardiovascular Diseases	C0007222	0.02	Biomarker	BEFREE	Recent studies have suggested that interleukin 1 receptor-like 1 (ST2) plays a critical role in pathogenesis of several cardiovascular disease conditions.	28121058	2018
IL1RL1	9173	Coronary heart disease	C0010068	0.01	Biomarker	BEFREE	The IL-33-ST2L pathway is associated with coronary artery disease in a Chinese Han population.	24075188	2014
LUM	4060	Hypertrophic Cardiomyopathy	C0007194	0.01	AlteredExpression	BEFREE	We also identified several genes differentially expressed between DCM and HCM (e.g., alphaB-crystallin, antagonizer of myc transcriptional activity, beta-dystrobrevin, calsequestrin, lipocortin, and lumican).	12118103	2002
LUM	4060	Heart failure	C0018801	0.01	Biomarker	BEFREE	Lumican is increased in experimental and clinical heart failure, and its production by cardiac fibroblasts is induced by mechanical and proinflammatory stimuli.	23480731	2013
LUM	4060	Congestive heart failure	C0018802	0.01	Biomarker	BEFREE	Lumican is increased in experimental and clinical heart failure, and its production by cardiac fibroblasts is induced by mechanical and proinflammatory stimuli.	23480731	2013
LUM	4060	Cardiomyopathy, Familial Idiopathic	C1449563	0.01	AlteredExpression	BEFREE	We also identified several genes differentially expressed between DCM and HCM (e.g., alphaB-crystallin, antagonizer of myc transcriptional activity, beta-dystrobrevin, calsequestrin, lipocortin, and lumican).	12118103	2002
MME	4311	Cardiomyopathy, Dilated	C0007193	0.01	AlteredExpression	BEFREE	Methods and Results- NEP mRNA was quantitated by real-time polymerase chain reaction (PCR) in left ventricular biopsies from patients with aortic valve stenosis (AS, n=19) and heart failure due to dilated cardiomyopathy (DCM, n=14), and control subjects with normal systolic function (CON, n=14).	11804980	2002
MME	4311	Heart failure	C0018801	0.02	AlteredExpression	BEFREE	These findings suggest that modulation of neprilysin activity by specific inhibitors may not greatly influence the circulating concentrations of immunoreactive BNP, mostly represented in HF by proBNP, which is not susceptible to neprilysin.	26864319	2016
MME	4311	Heart failure	C0018801	0.02	AlteredExpression	BEFREE	Methods and Results- NEP mRNA was quantitated by real-time polymerase chain reaction (PCR) in left ventricular biopsies from patients with aortic valve stenosis (AS, n=19) and heart failure due to dilated cardiomyopathy (DCM, n=14), and control subjects with normal systolic function (CON, n=14).	11804980	2002
MME	4311	Congestive heart failure	C0018802	0.02	AlteredExpression	BEFREE	These findings suggest that modulation of neprilysin activity by specific inhibitors may not greatly influence the circulating concentrations of immunoreactive BNP, mostly represented inHF by proBNP, which is not susceptible to neprilysin.	26864319	2016
MME	4311	Congestive heart failure	C0018802	0.02	AlteredExpression	BEFREE	Methods and Results- NEP mRNA was quantitated by real-time polymerase chain reaction (PCR) in left ventricular biopsies from patients with aortic valve stenosis (AS, n=19) and heart failure due to dilated cardiomyopathy (DCM, n=14), and control subjects with normal systolic function (CON, n=14).	11804980	2002
MYOT	9499	Cardiomyopathies, Primary	C0033141	0.3	Biomarker	CTD_human	Mutations in myotilin cause myofibrillar myopathy.	15111675	2004
MYOT	9499	Cardiomyopathies	C0878544	0.41	Biomarker	CTD_human	1) Mutations in myotilin cause MFM; 2) exon 2 of MYOT is a hotspot for mutations; 3) peripheral neuropathy, cardiomyopathy, and distal weakness greater than proximal weakness are part of the spectrum of myotilinopathy; 4) not all cases of myotilinopathy have a limb-girdle phenotype; and 5) the molecular basis of the majority of MFM cases remains to be discovered.	15111675	2004
NPPA	4878	Cardiomyopathy, Dilated	C0007193	0.33	Biomarker	CTD_human	Dilated cardiomyopathy resulting from high-level myocardial expression of Cre-recombinase.	16762803	2006
NPPA	4878	Cardiomyopathy, Dilated	C0007193	0.33	Biomarker	CTD_human	Myocardial gene expression in dilated cardiomyopathy treated with beta-blocking agents.	11986409	2002
NPPA	4878	Cardiomyopathy, Dilated	C0007193	0.33	Biomarker	LHGDN	Increase in CD34-positive cells may be functionally correlated with the increase in ANP production in idiopathic dilated cardiomyopathies.	18092954	2007
NPPA	4878	Cardiomyopathy, Dilated	C0007193	0.33	AlteredExpression	BEFREE	To elucidate the expression of the atrial natriuretic polypeptide ( ANP) gene in the ventricle of the human failing heart, we have measured ANP and ANP messenger RNA (ANPmRNA) levels in left ventricular aneurysm obtained at operation, biopsy specimens of left ventricles from dilated cardiomyopathy (DCM) and autopsy samples of old myocardial infarction (OMI) and DCM hearts, and compared the levels…	2521342	1989
NPPA	4878	Hypertrophic Cardiomyopathy	C0007194	0.01	Biomarker	LHGDN	In hypertrophic cardiomyopathy, plasma BNP may reflect intraventricular pressure gradient and left ventricular diastolic dysfunction ANP reflects left ventricular diastolic dysfunction.	15118286	2004
NPPA	4878	Heart Diseases	C0018799	0.01	Biomarker	LHGDN	NT-proANP &amp; NT-proCNP showed high values in first days of life followed by a sharp decrease &amp; later by a progressive decrease until a plateau was reached; NT-proANP was significantly higher in infants with cardiac disease compared to non-cardiac disease	18280250	2008
NPPA	4878	Heart failure	C0018801	0.59	Biomarker	BEFREE	Clinical trials have documented the benefits and risks of the use of synthetic ANP (Anaritide) and BNP (Nesiritide) for treating heart failure, renal failure, and hypertension.	20433683	2012
NPPA	4878	Heart failure	C0018801	0.59	Biomarker	CTD_human	Use of natriuretic peptides for detecting cardiac dysfunction in long-term disease-free breast cancer survivors.	16101196	2005
NPPA	4878	Heart failure	C0018801	0.59	Biomarker	CTD_human	Effects of combination of ACE inhibitor and angiotensin receptor blocker on cardiac remodeling, cardiac function, and survival in rat heart failure.	11136700	2001
NPPA	4878	Heart failure	C0018801	0.59	Biomarker	BEFREE	The atrium is the major site of ANP synthesis, which has been said to increase in heart failure as a result of increased production in the left ventricular (LV) myocardium.	24599027	2015
NPPA	4878	Heart failure	C0018801	0.59	Biomarker	BEFREE	In experimental early stage HF characterized with marked atrial fibrosis, ANP, BNP, and CNP mRNA, and protein concentrations were higher in HF LA but not HF LV compared with normals.	23152112	2013
NPPA	4878	Heart failure	C0018801	0.59	Biomarker	CTD_human	Mechanisms of sodium retention in heart failure: relation to the renin-angiotensin-aldosterone system.	1647690	1991
NPPA	4878	Heart failure	C0018801	0.59	Biomarker	CTD_human	The effect of early converting enzyme inhibition on neurohumoral activation in acute myocardial infarction.	8112904	1994
NPPA	4878	Heart failure	C0018801	0.59	AlteredExpression	BEFREE	Previous studies have indicated that the serum level and ventricular expression of the ANP gene were augmented in patients with heart failure.	1535030	1992
NPPA	4878	Heart failure	C0018801	0.59	AlteredExpression	BEFREE	ANP and BNP mRNA expressions were higher while CNP was lower in end-stage HF LV.	25117468	2015
NPPA	4878	Heart failure	C0018801	0.59	AlteredExpression	BEFREE	These data clearly indicate that the expression of the ANP gene in the ventricle is augmented in the failing heart in accordance with the severity of heart failure.	2521342	1989
NPPA	4878	Heart failure	C0018801	0.59	AlteredExpression	BEFREE	In BIO14.6 and BIO53.58 strains at this age, ventricular BNP and ANP gene expressions are augmented, and the plasma BNP concentration is elevated to 136 and 108 fmol/ml, respectively, three times greater than the elevated plasma ANP concentration, which well mimics changes of the plasma BNP and ANP concentrations in human heart failure.	8083346	1994
NPPA	4878	Congestive heart failure	C0018802	0.6	Biomarker	BEFREE	The present study investigated the molecular pathology of atrial and brain natriuretic peptides (ANP and BNP) in the myocardium to evaluate terminal cardiac function in routine forensic casework with particular regard to fatal drug intoxication (sedative-hypnotics; methamphetamine), hypothermia (cold exposure), and hyperthermia (heatstroke), compared with that in acute ischemic heart disease (AIH…	22752749	2013
NPPA	4878	Congestive heart failure	C0018802	0.6	Biomarker	CTD_human	Effects of combination of ACE inhibitor and angiotensin receptor blocker on cardiac remodeling, cardiac function, and survival in rat heart failure.	11136700	2001
NPPA	4878	Congestive heart failure	C0018802	0.6	Biomarker	CTD_human	Mechanisms of sodium retention in heart failure: relation to the renin-angiotensin-aldosterone system.	1647690	1991
NPPA	4878	Congestive heart failure	C0018802	0.6	Biomarker	CTD_human	The effect of early converting enzyme inhibition on neurohumoral activation in acute myocardial infarction.	8112904	1994
NPPA	4878	Congestive heart failure	C0018802	0.6	Biomarker	BEFREE	The atrium is the major site of ANP synthesis, which has been said to increase in heart failure as a result of increased production in the left ventricular (LV) myocardium.	24599027	2015
NPPA	4878	Congestive heart failure	C0018802	0.6	Biomarker	CTD_human	Use of natriuretic peptides for detecting cardiac dysfunction in long-term disease-free breast cancer survivors.	16101196	2005
NPPA	4878	Congestive heart failure	C0018802	0.6	Biomarker	BEFREE	In experimental early stage HF characterized with marked atrial fibrosis, ANP, BNP, and CNP mRNA, and protein concentrations were higher in HF LA but not HF LV compared with normals.	23152112	2013
NPPA	4878	Congestive heart failure	C0018802	0.6	AlteredExpression	BEFREE	These findings demonstrate that the expression of the ANP gene is augmented in the human ventricle of the failing heart and suggest that the ventricle becomes a substantial source of circulating ANP in congestive heart failure.	2521342	1989
NPPA	4878	Congestive heart failure	C0018802	0.6	AlteredExpression	BEFREE	In BIO14.6 and BIO53.58 strains at this age, ventricular BNP and ANP gene expressions are augmented, and the plasma BNP concentration is elevated to 136 and 108 fmol/ml, respectively, three times greater than the elevated plasma ANP concentration, which well mimics changes of the plasma BNP and ANP concentrations in human heart failure.	8083346	1994
NPPA	4878	Congestive heart failure	C0018802	0.6	AlteredExpression	BEFREE	ANP and BNP mRNA expressions were higher while CNP was lower in end-stage HF LV.	25117468	2015
NPPA	4878	Congestive heart failure	C0018802	0.6	AlteredExpression	BEFREE	Previous studies have indicated that the serum level and ventricular expression of the ANP gene were augmented in patients with heart failure.	1535030	1992
NPPA	4878	Congestive heart failure	C0018802	0.6	AlteredExpression	BEFREE	The effects of combination therapy with the immunomodulators OK432 (derived from the Su strain of Streptococcus pyogenes A3; 1 unit corresponds to 0.1 mg of dried streptococci dissolved in 0.1 ml of saline) and human recombinant interferon-alpha A/D (IFN) on cardiac atrial natriuretic peptide ( ANP) gene expression and myocardial hypertrophy were examined in a murine model of viral myocarditis wi…	7616436	1995
NPPA	4878	Left-Sided Heart Failure	C0023212	0.3	Biomarker	CTD_human	The effect of early converting enzyme inhibition on neurohumoral activation in acute myocardial infarction.	8112904	1994
NPPA	4878	Left-Sided Heart Failure	C0023212	0.3	Biomarker	CTD_human	Effects of combination of ACE inhibitor and angiotensin receptor blocker on cardiac remodeling, cardiac function, and survival in rat heart failure.	11136700	2001
NPPA	4878	Left-Sided Heart Failure	C0023212	0.3	Biomarker	CTD_human	Use of natriuretic peptides for detecting cardiac dysfunction in long-term disease-free breast cancer survivors.	16101196	2005
NPPA	4878	Left-Sided Heart Failure	C0023212	0.3	Biomarker	CTD_human	Mechanisms of sodium retention in heart failure: relation to the renin-angiotensin-aldosterone system.	1647690	1991
NPPA	4878	Heart Failure, Right-Sided	C0235527	0.3	Biomarker	CTD_human	Mechanisms of sodium retention in heart failure: relation to the renin-angiotensin-aldosterone system.	1647690	1991
NPPA	4878	Heart Failure, Right-Sided	C0235527	0.3	Biomarker	CTD_human	Effects of combination of ACE inhibitor and angiotensin receptor blocker on cardiac remodeling, cardiac function, and survival in rat heart failure.	11136700	2001
NPPA	4878	Heart Failure, Right-Sided	C0235527	0.3	Biomarker	CTD_human	The effect of early converting enzyme inhibition on neurohumoral activation in acute myocardial infarction.	8112904	1994
NPPA	4878	Heart Failure, Right-Sided	C0235527	0.3	Biomarker	CTD_human	Use of natriuretic peptides for detecting cardiac dysfunction in long-term disease-free breast cancer survivors.	16101196	2005
NPPA	4878	Cardiomyopathies	C0878544	0.11	AlteredExpression	BEFREE	We aimed to evaluate protein levels of proANP and ANP and the enzymes that cleave the natriuretic peptides, corin and furin, in the LV tissue of heart transplant patients with dilated (DCM) and ischemic (ICM) cardiomyopathy compared with control donors (CNT).	24599027	2015
NPPA	4878	Cardiomyopathy, Familial Idiopathic	C1449563	0.31	Biomarker	CTD_human	Myocardial gene expression in dilated cardiomyopathy treated with beta-blocking agents.	11986409	2002
NPPA	4878	Cardiomyopathy, Familial Idiopathic	C1449563	0.31	Biomarker	CTD_human	Dilated cardiomyopathy resulting from high-level myocardial expression of Cre-recombinase.	16762803	2006
NPPA	4878	Cardiomyopathy, Familial Idiopathic	C1449563	0.31	AlteredExpression	BEFREE	To elucidate the expression of the atrial natriuretic polypeptide ( ANP) gene in the ventricle of the human failing heart, we have measured ANP and ANP messenger RNA (ANPmRNA) levels in left ventricular aneurysm obtained at operation, biopsy specimens of left ventricles from dilated cardiomyopathy ( DCM) and autopsy samples of old myocardial infarction (OMI) and DCM hearts, and compared the level…	2521342	1989
NPPA	4878	Acute ischemic heart disease	C1510446	0.01	Biomarker	BEFREE	The present study investigated the molecular pathology of atrial and brain natriuretic peptides (ANP and BNP) in the myocardium to evaluate terminal cardiac function in routine forensic casework with particular regard to fatal drug intoxication (sedative-hypnotics; methamphetamine), hypothermia (cold exposure), and hyperthermia (heatstroke), compared with that in acute ischemic heart disease (AIH…	22752749	2013
OGN	4969	Heart failure	C0018801	0.01	Biomarker	BEFREE	In human heart failure, osteoglycin is a promising biomarker for ischemic heart failure.	25520363	2015
OGN	4969	Congestive heart failure	C0018802	0.01	Biomarker	BEFREE	In human heart failure, osteoglycin is a promising biomarker for ischemic heart failure.	25520363	2015
OGN	4969	Cardiac dilatation	C0264732	0.01	Biomarker	BEFREE	Osteoglycin prevents cardiac dilatation and dysfunction after myocardial infarction through infarct collagen strengthening.	25520363	2015
PDE5A	8654	Cardiovascular Diseases	C0007222	0.03	Biomarker	BEFREE	Cyclic guanosine monophosphate (cGMP) is a second messenger molecule that transduces nitric-oxide- and natriuretic-peptide-coupled signalling, stimulating phosphorylation changes by protein kinase G. Enhancing cGMP synthesis or blocking its degradation by phosphodiesterase type 5A (PDE5A) protects against cardiovascular disease.	25799991	2015
PDE5A	8654	Cardiovascular Diseases	C0007222	0.03	Biomarker	BEFREE	PDE5 inhibition may have a therapeutic potential to treat ischemic cardiovascular diseases.	20413734	2010
PDE5A	8654	Cardiovascular Diseases	C0007222	0.03	Biomarker	BEFREE	In this review, we discuss the molecular biology, pharmacology, and physiology of PDE5A, mechanisms of vascular and cardiac regulation, and recent evidence supporting the utility of selective PDE5A inhibition for the treatment of cardiovascular disorders.	18040025	2008
PDE5A	8654	Heart Diseases	C0018799	0.03	Biomarker	BEFREE	Thus, unlike PDE5A, PDE9A can regulate cGMP signalling independent of the nitric oxide pathway, and its role in stress-induced heart disease suggests potential as a therapeutic target.	25799991	2015
PDE5A	8654	Heart Diseases	C0018799	0.03	Biomarker	BEFREE	Phosphodiesterase 5A ( PDE5A) specifically degrades the ubiquitous second messenger cGMP and experimental and clinical data highlight its important role in cardiac diseases.	28247930	2017
PDE5A	8654	Heart Diseases	C0018799	0.03	Biomarker	BEFREE	PDE5 inhibitor efficacy is estrogen dependent in female heart disease.	24837433	2014
PDE5A	8654	Heart failure	C0018801	0.02	Biomarker	BEFREE	Inhibition of cGMP-specific phosphodiesterase 5 ( PDE5) ameliorates pathological cardiac remodeling and has been gaining attention as a potential therapy for heart failure.	24837433	2014
PDE5A	8654	Heart failure	C0018801	0.02	AlteredExpression	BEFREE	Increased myocardial PDE5 expression in patients with advanced cardiomyopathy may contribute to the development of heart failure and represents an important therapeutic target.	19139381	2009
PDE5A	8654	Congestive heart failure	C0018802	0.03	Biomarker	BEFREE	Inhibition of cGMP-specific phosphodiesterase 5 ( PDE5) ameliorates pathological cardiac remodeling and has been gaining attention as a potential therapy for heart failure.	24837433	2014
PDE5A	8654	Congestive heart failure	C0018802	0.03	Biomarker	BEFREE	This and selective inhibition of PDE5 protected the heart against pressure overload-induced left ventricular hypertrophy and CHF.	20308615	2010
PDE5A	8654	Congestive heart failure	C0018802	0.03	AlteredExpression	BEFREE	Increased myocardial PDE5 expression in patients with advanced cardiomyopathy may contribute to the development of heart failure and represents an important therapeutic target.	19139381	2009
PDE5A	8654	Ischemic cardiomyopathy	C0349782	0.01	AlteredExpression	BEFREE	Immunoblot and immunohistochemistry techniques revealed that PDE5 expression was greater in explanted LVs from patients with dilated and ischemic cardiomyopathy than in control hearts.	19139381	2009
PDE5A	8654	Cardiomyopathies	C0878544	0.01	AlteredExpression	LHGDN	Increased myocardial DE5 expression in patients with advanced cardiomyopathy may contribute to the development of heart failure and represents an important therapeutic target.	19139381	2009
PDE5A	8654	Cardiomyopathies	C0878544	0.01	AlteredExpression	BEFREE	Increased myocardial PDE5 expression in patients with advanced cardiomyopathy may contribute to the development of heart failure and represents an important therapeutic target.	19139381	2009
PDE5A	8654	Heart Failure, Systolic	C1135191	0.01	AlteredExpression	BEFREE	We therefore measured LV PDE5 expression in patients with advanced systolic heart failure and characterized LV remodeling after myocardial infarction in transgenic mice with cardiomyocyte-specific overexpression of PDE5 ( PDE5-TG).	19139381	2009
PLA2G2A	5320	Cardiovascular Diseases	C0007222	0.07	Biomarker	BEFREE	The association of PLA2 status with overall cardiovascular disease in the general population is significant but weak; higher risk has been identified in less heterogeneous subgroups as in the younger cohorts and in the restenosis subset with stents.	11341496	2001
PLA2G2A	5320	Cardiovascular Diseases	C0007222	0.07	Biomarker	BEFREE	Increased binding of fibrinogen to glycoprotein IIIa-proline33 (HPA-1b, PlA2, Zwb) positive platelets in patients with cardiovascular disease.	10329065	1999
PLA2G2A	5320	Cardiovascular Diseases	C0007222	0.07	AlteredExpression	BEFREE	Our data indicate that increased expression of sPLA(2) might represent a novel causative risk factor contributing to the increased cardiovascular disease morbidity and mortality in ESRD.	19798476	2010
PLA2G2A	5320	Cardiovascular Diseases	C0007222	0.07	AlteredExpression	BEFREE	The present findings regarding genetic polymorphisms, determination of serumsPLA(2)-IIa, and prognosis in CVD patients are consistent with a genuine causal relationship and thus might point to a valid drug target for prevention of secondary CVD events.	21799821	2011
PLA2G2A	5320	Cardiovascular Diseases	C0007222	0.07	AlteredExpression	BEFREE	We speculate that an elevated PLA(2)enzyme activity in pre-eclamptic decidual tissue could be of importance in the pathogenesis of 'acute atherosis', comparable to the atherogenesis in cardiovascular diseases.	14580379	2004
PLA2G2A	5320	Coronary heart disease	C0010068	0.1	Biomarker	BEFREE	This study confirms a trendwise association of PlA2 with severe coronary artery disease, but rather suggests an even stronger, highly significant association with the metabolic condition of Type 2 diabetes mellitus.	12827240	2004
PLA2G2A	5320	Coronary heart disease	C0010068	0.1	Biomarker	BEFREE	Polymorphism of platelet membrane glycoprotein IIIa: human platelet antigen 1b (HPA-1b/ PlA2) is an inherited risk factor for premature myocardial infarction in coronary artery disease.	9569182	1998
PLA2G2A	5320	Coronary heart disease	C0010068	0.1	Biomarker	BEFREE	Serum type II secretory phospholipase A(2) ( sPLA(2)-IIa) has been found to be predictive of adverse outcomes in patients with stable coronary heart disease.	21799821	2011
PLIN2	123	Cardiomyopathy, Familial Idiopathic	C1449563	0.01	Biomarker	BEFREE	In this study, we propose a panel of four markers (ETV6 rearrangement, amylase, Î±-lactalbumin and adipophilin) for distinguishing SC, ACCA, CHC and IDC.	23944930	2014
PROM1	8842	Cardiomyopathy, Familial Idiopathic	C1449563	0.01	Biomarker	BEFREE	The number of mobilized progenitors CD133(+)/VEGF-R2(+) was 21-fold higher in IDCM compared with controls (6.5+/-3.3% vs. 0.3+/-0.2%; p&lt;0.001).	17719840	2008
PTN	5764	Heart failure	C0018801	0.01	Biomarker	BEFREE	Among these genes, many were observed to be involved in mitochondrial dysfunction and oxidative phosphorylation and 3 extracellular molecules, including periostin, pleiotrophin, and SERPINA3, which might become novel diagnostic and therapeutic targets for HF.	19638707	2009
PTN	5764	Congestive heart failure	C0018802	0.01	Biomarker	BEFREE	Among these genes, many were observed to be involved in mitochondrial dysfunction and oxidative phosphorylation and 3 extracellular molecules, including periostin, pleiotrophin, and SERPINA3, which might become novel diagnostic and therapeutic targets for HF.	19638707	2009
PTX3	5806	Cardiovascular Diseases	C0007222	0.04	Biomarker	BEFREE	The long pentraxin PTX3: a modulator of the immunoinflammatory response in atherosclerosis and cardiovascular diseases.	20656213	2011
PTX3	5806	Cardiovascular Diseases	C0007222	0.04	Biomarker	BEFREE	Long pentraxin 3: experimental and clinical relevance in cardiovascular diseases.	23690668	2013
PTX3	5806	Cardiovascular Diseases	C0007222	0.04	AlteredExpression	BEFREE	Pentraxin 3 (PTX3) was identified as a marker of the inflammatory response and overexpressed in various tissues and cells related to cardiovascular disease.	26138903	2016
PTX3	5806	Cardiovascular Diseases	C0007222	0.04	AlteredExpression	BEFREE	SAT PTX3 mRNA expression correlated with plasma PTX3 concentrations (rho = 0.54, p = 0.0001) and was increased (3.7 [0.4-70.3] vs. 1.2 [0.2-49.3] RQ, p = 0.02) in CKD patients with cardiovascular disease (CVD), but was not significantly different between patients and controls.	23658833	2013
PTX3	5806	Coronary heart disease	C0010068	0.01	Biomarker	BEFREE	This paper is focused on the inherent effects of pentraxin 3 in inflammatory responses, mainly in coronary artery disease and in Aspergillus fumigatus infection.	22577258	2012
PTX3	5806	Heart failure	C0018801	0.01	AlteredExpression	BEFREE	Pentraxin 3 (PTX3) is rapidly produced in response to inflammatory signals, and high plasma PTX3 levels are seen in patients with heart failure.	23372656	2013
PTX3	5806	Congestive heart failure	C0018802	0.01	AlteredExpression	BEFREE	Pentraxin 3 (PTX3) is rapidly produced in response to inflammatory signals, and high plasmaPTX3 levels are seen in patients with heart failure.	23372656	2013
S100A8	6279	Cardiovascular Diseases	C0007222	0.03	Biomarker	BEFREE	Understanding the roles of S100A8 and S100A9 in vascular cell types and the mechanisms whereby these proteins mediate their biological effects may offer new therapeutic strategies to prevent, treat, and predict cardiovascular diseases.	22095980	2012
S100A8	6279	Cardiovascular Diseases	C0007222	0.03	Biomarker	BEFREE	The alarmins S100A8 and S100A9 are damage-associated molecular patterns, which play a pivotal role in cardiovascular diseases, inflammation, and viral infections.	29158436	2017
S100A8	6279	Cardiovascular Diseases	C0007222	0.03	Biomarker	BEFREE	But the pathophysiological roles of S100A8, S100A9 and S100A8/A9 in cardiovascular diseases are incompletely explained.	24595267	2014
SERPINA3	12	Heart failure	C0018801	0.02	Biomarker	BEFREE	Among these genes, many were observed to be involved in mitochondrial dysfunction and oxidative phosphorylation and 3 extracellular molecules, including periostin, pleiotrophin, and SERPINA3, which might become novel diagnostic and therapeutic targets for HF.	19638707	2009
SERPINA3	12	Heart failure	C0018801	0.02	Biomarker	BEFREE	MiR-137 directly targeted ACT, thereby indicating that ACT and miR-137 play a role in the pathophysiology of HF and reverse remodeling during mechanical support.	23640964	2013
SERPINA3	12	Congestive heart failure	C0018802	0.02	Biomarker	BEFREE	MiR-137 directly targeted ACT, thereby indicating that ACT and miR-137 play a role in the pathophysiology of HF and reverse remodeling during mechanical support.	23640964	2013
SERPINA3	12	Congestive heart failure	C0018802	0.02	Biomarker	BEFREE	Among these genes, many were observed to be involved in mitochondrial dysfunction and oxidative phosphorylation and 3 extracellular molecules, including periostin, pleiotrophin, and SERPINA3, which might become novel diagnostic and therapeutic targets for HF.	19638707	2009
SERPINE1	5054	Cardiomyopathy, Dilated	C0007193	0.01	AlteredExpression	BEFREE	These data suggest for the first time that the endothelial cell damage-related process recurs in patients with dilated cardiomyopathy after transplantation, which, independently of vascular endothelial growth factor, is associated with increased plasminogen activator inhibitor 1 expression, and that this pathology might play a role in allograft remodeling in patients with dilated cardiomyopathy.	20392463	2010
SERPINE1	5054	Cardiovascular Diseases	C0007222	0.1	Biomarker	BEFREE	LTL resulted inversely correlated with family history of CVD (t = 2.70; p = 0.009), age (r = -0.238; p = 0.032), waist circumference (r = -0.256; p = 0.02), triglycerides (r = -0.218; p = 0.049), PAI-1 (r = -0.288; p = 0.009) and directly correlated with HDL-cholesterol (r = 0.316; p = 0.004) and EPC number (r = 0.358; p = 0.002).	21824757	2013
SERPINE1	5054	Cardiovascular Diseases	C0007222	0.1	Biomarker	LHGDN	PAI-I has roles in the pathogenesis of cardiovascular disease [review]	14983217	2004
SERPINE1	5054	Cardiovascular Diseases	C0007222	0.1	Biomarker	BEFREE	Taken together these results support the notion that PAI-1 can be a link between obesity, insulin resistance and cardiovascular disease.	9198234	1997
SERPINE1	5054	Cardiovascular Diseases	C0007222	0.1	Biomarker	BEFREE	It becomes more and more clear that PAI-1 may possibly not be a major (causal) factor in cardiovascular disease, but its role in inflammation deserves further attention.	15116245	2004
SERPINE1	5054	Cardiovascular Diseases	C0007222	0.1	Biomarker	LHGDN	findings suggest that PAI-1 plays a role in later (thrombotic) rather than an earlier (atherosclerotic) stage of cardiovascular disease process.	12431476	2002
SERPINE1	5054	Cardiovascular Diseases	C0007222	0.1	Biomarker	BEFREE	High levels of plasminogen activator inhibitor type 1 ( PAI-1) have been implicated as a risk factor for cardiovascular disease, but its precise role remains controversial.	15630497	2005
SERPINE1	5054	Cardiovascular Diseases	C0007222	0.1	Biomarker	BEFREE	Fibrinogen, plasminogen activator inhibitor-1, and other key proteins in the coagulation cascade have been implicated in the origin of cardiovascular disease.	14963283	2004
SERPINE1	5054	Cardiovascular Diseases	C0007222	0.1	Biomarker	BEFREE	Overexpression of plasminogen activator inhibitor-1 ( SERPINE1, PAI-1), the major physiological inhibitor of pericellular plasmin generation, is a significant causative factor in the progression of vascular disorders (e.g. arteriosclerosis, thrombosis, perivascular fibrosis) as well as a biomarker and a predictor of cardiovascular-disease associated mortality.	19132220	2009
SERPINE1	5054	Cardiovascular Diseases	C0007222	0.1	Biomarker	BEFREE	Plasminogen activator inhibitor 1 ( PAI-1), a major modulator of the fibrinolytic system, is an important factor in cardiovascular disease ( CVD) susceptibility and severity.	26322636	2016
SERPINE1	5054	Cardiovascular Diseases	C0007222	0.1	Biomarker	BEFREE	Plasminogen activator inhibitor-1: a common denominator in obesity, diabetes and cardiovascular disease.	15780823	2005
SERPINE1	5054	Cardiovascular Diseases	C0007222	0.1	Biomarker	BEFREE	Plasminogen activator inhibitor-1 is elevated in obesity and may be a risk factor for obesity/NIDDM related cardiovascular disease.	9198233	1997
SERPINE1	5054	Cardiovascular Diseases	C0007222	0.1	Biomarker	BEFREE	Height, weight, BMI, waist circumference, clinical and metabolic markers, adipokines, and inflammatory (PCR, IL-6, IL-8 and TNF) and CVD risk biomarkers (MPO, MMP-9, sE-selectin, sVCAM, sICAM, and PAI-1) were analyzed.	23624317	2014
SERPINE1	5054	Cardiovascular Diseases	C0007222	0.1	AlteredExpression	BEFREE	The stimulation by glucocorticoids could contribute to enhanced production of PAI-1 by adipose tissue and high plasma levels of PAI-1 associated with central obesity and thereby be a link between this disorder and cardiovascular disease.	10566656	1999
SERPINE1	5054	Cardiovascular Diseases	C0007222	0.1	AlteredExpression	BEFREE	As increased PAI-1 levels have been linked to cardiovascular disease the observed endothelial modulation by pravastatin may have potential clinical implications.	16879223	2007
SERPINE1	5054	Cardiovascular Diseases	C0007222	0.1	AlteredExpression	BEFREE	Expression of PAI-1 is increased by inflammatory stimuli and decreased by statins, drugs widely used in patients with cardiovascular disease.	19132219	2009
SERPINE1	5054	Cardiovascular Diseases	C0007222	0.1	AlteredExpression	BEFREE	Effects of altered plasminogen activator inhibitor-1 expression on cardiovascular disease.	21707474	2012
SERPINE1	5054	Cardiovascular Diseases	C0007222	0.1	AlteredExpression	BEFREE	Plasminogen activator inhibitor 1 (PAI-1) activity is increased in patients with non-insulin-dependent diabetes mellitus (NIDDM) and may contribute to their excess risk of cardiovascular disease.	7813812	1995
SERPINE1	5054	Cardiovascular Diseases	C0007222	0.1	AlteredExpression	BEFREE	Many studies have demonstrated that elevated levels of PAI-1 and tPA antigen are associated with CVD.	8831916	1996
SERPINE1	5054	Cardiovascular Diseases	C0007222	0.1	AlteredExpression	BEFREE	These unexpected findings imply that elevated PAI-1 activity may be a hitherto unrecognized additional factor involved in the increased cardiovascular disease risk associated with apoE-E4 allele.	9536857	1998
SERPINE1	5054	Cardiovascular Diseases	C0007222	0.1	AlteredExpression	BEFREE	Elevated plasminogen activator inhibitor-1 (PAI-1) plasma levels, responsible for reduced fibrinolysis, are associated with animal and human obesity and with increased cardiovascular disease.	10208482	1999
SERPINE1	5054	Cardiovascular Diseases	C0007222	0.1	AlteredExpression	BEFREE	Pima Indians have a low incidence of cardiovascular disease despite having a high prevalence of non-insulin-dependent diabetes mellitus (NIDDM) which in this population is not associated with elevated plasminogen activator inhibitor-1 activity.	8960834	1997
SERPINE1	5054	Cardiovascular Diseases	C0007222	0.1	AlteredExpression	LHGDN	PAI-1 levels are elevated in android obesity, which suggests that increased oxidative stress may represent a biochemical link between android obesity and an increased risk for cardiovascular disease	15869613	2005
SERPINE1	5054	Coronary heart disease	C0010068	0.1	Biomarker	BEFREE	In conclusion, HDL from CHD and ACS patients loses the ability of healthy HDL to suppress TF and to increase TFPI and t-PA and instead enhances PAI-1 and arterial thrombus formation.	25056722	2015
SERPINE1	5054	Coronary heart disease	C0010068	0.1	Biomarker	LHGDN	PAI-1 may have a pathogenic role in coronary disease	17975760	2007
SERPINE1	5054	Coronary heart disease	C0010068	0.1	Biomarker	BEFREE	Although the potential role of plasminogen activator inhibitor-1 ( PAI-1) in the development of coronary artery disease is strongly supported by its biological characteristics, results of clinical studies remain controversial.	14629464	2004
SERPINE1	5054	Coronary heart disease	C0010068	0.1	Biomarker	BEFREE	The ApoE polymorphism may accelerate the development of coronary heart disease often seen in Caucasian patients with type 1 diabetes and diabetic nephropathy, a condition characterized by elevated plasma PAI-1 in men.	10809802	2000
SERPINE1	5054	Coronary heart disease	C0010068	0.1	Biomarker	BEFREE	Increased plasma plasminogen activator inhibitor-1 ( PAI-1) concentration has been identified as a risk factor for coronary heart disease.	9445260	1998
SERPINE1	5054	Coronary heart disease	C0010068	0.1	AlteredExpression	BEFREE	Reduced fibrinolytic capacity due to increased plasminogen activator inhibitor-1 (PAI-1) activity in plasma is a common finding in patients with coronary heart disease or venous thromboembolism, although its clinical significance is debated.	9569196	1998
SERPINE1	5054	Coronary heart disease	C0010068	0.1	AlteredExpression	BEFREE	There were no differences in prevalence of CHD or levels of blood pressure, serum lipids, or plasminogen activator inhibitor-1 (PAI-1) activity between the three ACE genotypes.	8521557	1996
SERPINE1	5054	Coronary heart disease	C0010068	0.1	AlteredExpression	BEFREE	Increased plasminogen-activator inhibitor 1 (PAI-1) activity is a common finding in patients with coronary heart disease.	7892190	1995
SERPINE1	5054	Coronary heart disease	C0010068	0.1	AlteredExpression	BEFREE	Circulating (PAI-1) levels are elevated in patients with coronary heart disease and may play an important role in the development of atherothrombosis.	9198234	1997
SERPINE1	5054	Heart failure	C0018801	0.31	Biomarker	CTD_human	Vascular and thrombogenic effects of pulmonary exposure to Libby amphibole.	22352330	2012
SERPINE1	5054	Heart failure	C0018801	0.31	Biomarker	BEFREE	Thus, increased VCAM-1 and PAI-1, and decreased eNOS phosphorylation through the TLR4/NFÎºB/p38 pathway, may be associated with atrial thrombogenesis in theheart failure mice model.	23754516	2014
SERPINE1	5054	Congestive heart failure	C0018802	0.3	Biomarker	CTD_human	Vascular and thrombogenic effects of pulmonary exposure to Libby amphibole.	22352330	2012
SERPINE1	5054	Left-Sided Heart Failure	C0023212	0.3	Biomarker	CTD_human	Vascular and thrombogenic effects of pulmonary exposure to Libby amphibole.	22352330	2012
SERPINE1	5054	Heart Failure, Right-Sided	C0235527	0.3	Biomarker	CTD_human	Vascular and thrombogenic effects of pulmonary exposure to Libby amphibole.	22352330	2012
SERPINE1	5054	Ischemic cardiomyopathy	C0349782	0.01	AlteredExpression	BEFREE	After transplantation, plasminogen activator inhibitor 1 expression returned to control levels in patients with ischemic cardiomyopathy.	20392463	2010
SERPINE1	5054	Cardiac fibrosis	C1397307	0.01	Biomarker	BEFREE	Plasminogen Activator Inhibitor Type I Controls Cardiomyocyte Transforming Growth Factor-Î² and Cardiac Fibrosis.	28588076	2017
SERPINE1	5054	Cardiomyopathy, Familial Idiopathic	C1449563	0.01	AlteredExpression	BEFREE	Persistent plasminogen activator inhibitor 1 gene expression in cardiac transplant recipients with idiopathic dilated cardiomyopathy.	20392463	2010
SERPINE1	5054	Takotsubo Cardiomyopathy	C1739395	0.01	AlteredExpression	BEFREE	Von Willebrand factor and plasminogen activator inhibitor-1 were significantly higher in TTC and in ACS patients than controls.	27003690	2017
SFRP4	6424	Coronary heart disease	C0010068	0.01	AlteredExpression	BEFREE	We evaluated platelet miR-103b expression in healthy subjects (n = 46), pre-DM subjects (n = 48), non-complicated diabetic subjects (n = 43) and diabetes mellitus type 2-coronary heart disease subjects (n = 36), respectively, and analyzed the relationship of these levels with its target gene SFRP4.	25820527	2016
STAT4	6775	Cardiovascular Diseases	C0007222	0.01	Biomarker	BEFREE	RA susceptibility genes (TRAF1/C5, STAT4 and HLA-DRB1-SE) may be involved in the regulation of lipid metabolism in RA patients, thus contributing to cardiovascular disease ( CVD) risk and adverse outcome.	21398331	2011
STAT4	6775	Heart failure	C0018801	0.01	AlteredExpression	BEFREE	Subjects with HF presented higher levels of STAT4 mRNA, whereas FoxP3 and STAT6 levels were similar in the two groups.	22811738	2012
STAT4	6775	Congestive heart failure	C0018802	0.01	AlteredExpression	BEFREE	Subjects with HF presented higher levels of STAT4 mRNA, whereas FoxP3 and STAT6 levels were similar in the two groups.	22811738	2012
VSIG4	11326	Congestive heart failure	C0018802	0.01	Biomarker	BEFREE	In an unbiased approach, the top 10 DEGs SERPINA3, SERPINA5, LCN6, LCN10, STEAP4, AKR1C1, STAC2, SPARCL1, VSIG4 and F8 exhibited no overlap in read counts between DON and HF RVs, high sensitivities, specificities, predictive values and areas under the receiver operating characteristic curves.	25725476	2016
VSIG4	11326	Chronic heart failure	C0264716	0.01	Biomarker	BEFREE	In an unbiased approach, the top 10 DEGs SERPINA3, SERPINA5, LCN6, LCN10, STEAP4, AKR1C1, STAC2, SPARCL1, VSIG4 and F8 exhibited no overlap in read counts between DON and HF RVs, high sensitivities, specificities, predictive values and areas under the receiver operating characteristic curves.	25725476	2016
